# Supplementary material for: Geographic Location Affects the Bacterial Community Composition and Diversity More than Species Identity for Tropical Tree Species
Source: Plants (Basel). 2024 Jun 5;13(11):1565. doi: 10.3390/plants13111565 (PMC11175100; doi:10.3390/plants13111565)
Supplement: Supplementary file 1 [file plants-13-01565-s001.zip]

Archive with 1 entries (1 files):
- plants-3017573-supplementary.pdf
